# Supplementary material for: Metabolic Alteration Analysis of Steroid Hormones in Niemann–Pick Disease Type C Model Cell Using Liquid Chromatography/Tandem Mass Spectrometry
Source: Int J Mol Sci. 2022 Apr 18;23(8):4459. doi: 10.3390/ijms23084459 (PMC9025463; doi:10.3390/ijms23084459)
Supplement: Supplementary file 1 [file ijms-23-04459-s001.zip]

Archive with 9 entries (9 files):
- Fig_S_2.5.pptx
- Table S1_2.5.pdf
- Table S2_2.5.pdf
- Table S3_2.5.pdf
- Table S4_2.5.pdf
- Table S5_2.5.pdf
- Table S6_2.5.pdf
- Table S7_2.5.pdf
- Table S8_2.5.pdf
